# Supplementary material for: Integrated network pharmacology and experimental validation to explore the potential pharmacological mechanism of Qihuang Granule and its main ingredients in regulating ferroptosis in AMD
Source: BMC Complement Med Ther. 2023 Nov 21;23:420. doi: 10.1186/s12906-023-04205-3 (PMC10664676; doi:10.1186/s12906-023-04205-3)
Supplement: Supplementary file 2 — Additional file 2. [file 12906_2023_4205_MOESM2_ESM.zip]

Archive with 6 entries (6 files):
- actin.tif
- GPX4.tif
- HIF-a.tif
- SLC7A11.tif
- VEGFa.tif
- WB.pptx
